# Supplementary material for: Morphological and Chemical Profile of Three Tomato (Solanum lycopersicum L.) Landraces of A Semi-Arid Mediterranean Environment
Source: Plants (Basel). 2019 Aug 8;8(8):273. doi: 10.3390/plants8080273 (PMC6724110; doi:10.3390/plants8080273)
Supplement: Supplementary file 1 [file plants-08-00273-s001.zip]

Archive with 1 entries (1 files):
- plants-542402-supplementary.xlsx
