# Supplementary material for: Morphological and Chemical Profile of Three Tomato (Solanum lycopersicum L.) Landraces of A Semi-Arid Mediterranean Environment
Source: Plants (Basel). 2019 Aug 8;8(8):273. doi: 10.3390/plants8080273 (PMC6724110; doi:10.3390/plants8080273)
Supplement: Supplementary file 1 [file plants-08-00273-s001.zip › plants-542402-supplementary.xlsx]

## Sheet: Foglio1
Table S1 - Pearson correlation matrix for the physical and chemical observations analysed in the Principal Component Analysis
Variables	B	Ca	K	Mg	Mn	Zn	Fe	Na	Cu	Polar diam	Equat. diam.	Fruit FW	L	a	b	h	C	DM	Trit. ac.	TSS	Glucose	Fructose	Lutein	β-carot	α-carot	Lycopene	β+γ-tocoph	α-tocoph	Ascorbic ac.	Phenols
B	1	0.108221	0.426839	-0.158935	-0.0210769	-0.1268	0.17025	0.0628039	-0.0246238	-0.0750759	0.285935	0.25892	0.0323028	-0.237186	-0.203628	-0.00561463	-0.411137	0.0962405	-0.344182	0.11332	0.0367	0.0285443	-0.243945	-0.176031	0.121729	-0.452484	-0.531289	-0.0328011	-0.19229	-0.115988
Ca		1	0.427854	0.0273388	-0.220506	0.778363	-0.723347	-0.50726	0.0842427	-0.736894	-0.0202212	-0.19932	0.581097	0.0795501	0.527565	0.238753	0.669877	0.479899	-0.268742	0.856048	-0.00983528	0.0561163	-0.123096	-0.180882	0.269144	-0.734338	0.0657985	0.41318	0.830416	0.709925
K			1	0.284214	0.441617	0.681837	0.238606	-0.518252	0.416099	-0.800571	-0.0560165	-0.307081	0.812813	-0.833565	0.664421	0.848775	0.145928	0.282894	-0.147905	0.397849	-0.157414	-0.0428235	-0.0194444	0.636464	0.876254	-0.155921	-0.254291	0.755855	0.282432	0.514096
Mg				1	0.90512	0.0300227	-0.118512	0.396822	0.549843	-0.234745	-0.83075	-0.895137	0.140175	-0.480426	-0.00608117	0.248371	-0.352935	0.270764	0.6904	0.192059	-0.258622	-0.350702	-0.237746	0.417824	0.525224	0.405398	0.672369	0.0910257	0.173459	0.279152
Mn					1	-0.0250629	0.302879	0.347911	0.497189	-0.172239	-0.732907	-0.79792	0.162176	-0.75716	0.0742505	0.461682	-0.473982	0.0512737	0.667933	-0.0875716	-0.357386	-0.409667	-0.22601	0.686373	0.626602	0.538744	0.464195	0.16231	-0.130404	0.0843967
Zn						1	-0.244459	-0.833771	0.249998	-0.907399	0.0500568	-0.209912	0.891751	-0.335701	0.901075	0.713045	0.788636	0.362954	-0.286927	0.646707	-0.0382566	0.117068	0.163032	0.378078	0.615416	-0.349143	-0.084071	0.815825	0.720614	0.771381
Fe							1	-0.0204449	0.000188334	0.225216	0.180134	0.195568	-0.0141286	-0.605397	0.0608151	0.404261	-0.391372	-0.456355	0.0195369	-0.700138	-0.12762	-0.0640251	0.148124	0.63091	0.228508	0.532181	-0.408384	0.133973	-0.722083	-0.454264
Na								1	-0.23624	0.748179	-0.561212	-0.323032	-0.835687	0.185347	-0.73648	-0.548041	-0.717936	-0.354555	0.693161	-0.475493	-0.330412	-0.511201	-0.552441	-0.250147	-0.470564	0.22018	0.551259	-0.851241	-0.554853	-0.645225
Cu									1	-0.585204	-0.00493449	-0.211968	0.599145	-0.391381	0.00227841	0.21611	-0.24672	0.827269	-0.175196	0.532785	0.578739	0.555654	0.613557	0.275912	0.762823	0.498954	-0.118663	0.643112	0.503824	0.718804
Polar diam										1	-0.0582551	0.240951	-0.968721	0.453808	-0.702269	-0.655506	-0.487861	-0.654841	0.34748	-0.796528	-0.183402	-0.295296	-0.291658	-0.359099	-0.818556	0.21385	0.174946	-0.898862	-0.785417	-0.910695
Equat. diam.											1	0.953066	0.176375	0.297845	-0.0704352	-0.192525	0.154412	0.211045	-0.94356	0.0912104	0.69024	0.772687	0.647899	-0.34694	-0.138595	-0.168795	-0.921131	0.26203	0.0565599	0.0809626
Fruit FW												1	-0.12739	0.461392	-0.273619	-0.401999	0.0358085	0.00763141	-0.817919	-0.1266	0.603925	0.650361	0.515406	-0.48222	-0.408677	-0.151677	-0.82948	-0.0329906	-0.157588	-0.189756
L													1	-0.532836	0.743391	0.733878	0.475967	0.582315	-0.41551	0.658934	0.232077	0.369689	0.428328	0.482707	0.854383	-0.0711162	-0.308024	0.977421	0.673363	0.85271
a														1	-0.496861	-0.856279	0.176799	0.029681	-0.228591	0.0736341	0.341045	0.264116	0.0816651	-0.899426	-0.824927	-0.301942	0.0577934	-0.549385	0.143211	-0.161154
b															1	0.872231	0.765392	-0.0455065	-0.0626684	0.260342	-0.355682	-0.175765	-0.0202015	0.627145	0.54083	-0.236715	-0.00604032	0.697632	0.371502	0.454472
h																1	0.354589	-0.0607256	0.085465	0.08547	-0.395169	-0.242544	-0.0369145	0.889166	0.776771	0.0544016	-0.049354	0.724173	0.119651	0.344305
C																	1	0.0135989	-0.262809	0.382265	-0.11318	0.0336183	0.0737037	0.0421325	0.0267664	-0.479658	0.0234785	0.41347	0.56031	0.433857
DM																		1	-0.463515	0.863543	0.732311	0.706571	0.576	-0.204461	0.50892	0.0176407	-0.206641	0.553526	0.803824	0.860143
Trit. ac																			1	-0.406359	-0.737859	-0.827937	-0.657313	0.341696	-0.0676862	0.299854	0.888991	-0.45393	-0.3465	-0.374081
TSS																				1	0.417306	0.434691	0.252633	-0.235361	0.44309	-0.410646	-0.0595471	0.542901	0.949671	0.908064
Glucose																					1	0.97836	0.874336	-0.411603	0.0837443	0.21535	-0.578988	0.319797	0.402769	0.446499
Fructose																						1	0.920701	-0.310216	0.160877	0.166383	-0.67315	0.461343	0.438294	0.504073
Lutein																							1	0.00182047	0.281208	0.457458	-0.561408	0.569146	0.344865	0.477036
β-carot																								1	0.707628	0.4646	0.0972872	0.538899	-0.166134	0.105557
α-carot																									1	0.250914	-0.128244	0.852516	0.40031	0.678327
Lycopene																										1	0.119232	0.0969231	-0.297343	-0.0930629
β+γ-tocoph																											1	-0.389735	0.0533078	-0.0808036
α-tocoph																												1	0.581508	0.798116
Ascorbic ac.																													1	0.936966
Phenols																														1
